# Supplementary material for: Angiotensin II type 2 receptor (AT2R) localization and antagonist-mediated inhibition of capsaicin responses and neurite outgrowth in human and rat sensory neurons
Source: Eur J Pain. 2012 Dec 17;17(7):1012–26. doi: 10.1002/j.1532-2149.2012.00269.x (PMC3748799; doi:10.1002/j.1532-2149.2012.00269.x)
Supplement: Supplementary file 1 [file ejp0017-1012-SD1.zip]

Archive with 5 entries (5 files):
- ejp_269_sm_figureS1.docx
- ejp_269_sm_figureS2.docx
- ejp_269_sm_figureS3.docx
- ejp_269_sm_Methods S1.docx
- ejp_269_sm_Methods S2.docx
